# Supplementary material for: Convergent roles of BcGUN4.1, BcSG1, BcCHLH, and BcTPR4 in regulating the leaf greenness of non-heading Chinese cabbage
Source: Mol Hortic. 2026 May 8;6:32. doi: 10.1186/s43897-025-00216-5 (PMC13154631; doi:10.1186/s43897-025-00216-5)
Supplement: Supplementary file 4 — Supplementary Material 4: Table S1. Primes for qRT-PCR analysis and fragment amplification. Table S2. Sequences of 80-bp fragments of BcGUN4.1, BcSG1, and BcTPR4, were designed for the VIGS assay. [file 43897_2025_216_MOESM4_ESM.xlsx]

## Sheet: Table S1
Table S1 Primes for qRT-PCR analysis and fragment amplification
Prime_name	Forward_primer_5'-3'	Reversed_primer_5'-3'
BcGUN4.1-CDS	ATGGCCACCACAAACTCTC	TCAAAAGCTGTAATCTGTTTTAA
BcSG1-CDS	ATGAAAATCATTACAGACAGGATCCATGATCTT	ACTCTCTGAACCTGATCGTCTCTCCATT
BcTPR4-CDS	ATGCTCAAGAGCGAGCCATCTCTCTCAATCTACT	TCATTCTTCTATTTCCCATAGGAACCTAGCGTACT
BcGUN4.1-pR101	CACTGTTGATACATAATGGCCACCACAAACTCTCT	ccatGGATCCGGTACAAAGCTGTAATCTGTTTTAA
BcSG1-pR101	CACTGTTGATACATAATGAAAATCATTACAGACAG	ccatGGATCCGGTACACTCTCTGAACCTGATCGTC
BcGUN4.1-BD	ATGGAGGCCGAATTCATGGCCACCACAAACTCTCT	CAGGTCGACGGATCCAAAGCTGTAATCTGTTTTAA
BcSG1-AD	ATCGATACGGGATCCATGAAAATCATTACAGACAG	TGCAGCTCGAGCTCGACTCTCTGAACCTGATCGTC
BcCHLH-CDS	ATGGCTTCACTTATGTATTCACCCTTCACTCTGTC	TCGATCGATCCCTTCAATCTTGTCTTCAACCTGGG
BcTPR4-AD	ATCGATACGGGATCCATGCTCAAGAGCGAGCCATC	TGCAGCTCGAGCTCGTTCTTCTATTTCCCATAGGA
BcTPR4-BD	ATGGAGGCCGAATTCATGCTCAAGAGCGAGCCATC	CAGGTCGACGGATCCTTCTTCTATTTCCCATAGGA
BcCHLH-BD	ATGGAGGCCGAATTCATGGCTTCACTTATGTATTC	CAGGTCGACGGATCCTCGATCGATCCCTTCAATCT
BcGUN4.1-AD	ATCGATACGGGATCCATGGCCACCACAAACTCTCT	TGCAGCTCGAGCTCGAAAGCTGTAATCTGTTTTAA
BcGUN4.1-BiFC-YFP	CGAACGATAGTTAATATGGCCACCACAAACTCTCT	CACCTCCTCCACTAGAAAGCTGTAATCTGTTTTAA
BcSG1-BiFC-YFP	CGAACGATAGTTAATATGAAAATCATTACAGACAGGAT	CACCTCCTCCACTAGACTCTCTGAACCTGATCGTC
BcTPR4-BiFC-YFP	CGAACGATAGTTAATATGCTCAAGAGCGAGCCATC	CACCTCCTCCACTAGCTTCTATTTCCCATAGGAAC
BcCHLH-BiFC-YFP	CGAACGATAGTTAATATGGCTTCACTTATGTATTC	CACCTCCTCCACTAGTCGATCGATCCCTTCAATCT
BcGUN4.1-LCI-CLUC	TACGCGTCCCGGGGCGGTACCATGGCCACCACAAA	ACGAAAGCTCTGCAGGTCGACAAAGCTGTAATCTG
BcSG1-LCI-NLUC	acgggggacgagctcggtaccATGAAAATCATTAC	cgcgtacgagatctggtcgacACTCTCTGAACCTG
BcSG1-LCI-CLUC	TACGCGTCCCGGGGCGGTACCATGAAAATCATTAC	ACGAAAGCTCTGCAGGTCGACACTCTCTGAACCTG
BcTPR4-LCI-NLUC	acgggggacgagctcggtaccATGCTCAAGAGCGA	cgcgtacgagatctggtcgacTCTTCTATTTCCCA
BcTPR4-LCI-CLUC	TACGCGTCCCGGGGCGGTACCATGCTCAAGAGCGA	ACGAAAGCTCTGCAGGTCGACTCTTCTATTTCCCA
BcCHLH-LCI-NLUC	acgggggacgagctcggtaccATGGCTTCACTTAT	cgcgtacgagatctggtcgacTCGATCGATCCCTT
BcCHLH-LCI-CLUC	TACGCGTCCCGGGGCGGTACCATGGCTTCACTTAT	ACGAAAGCTCTGCAGGTCGACTCGATCGATCCCTT
BcSG1-qRT-PCR	CAGATTCGTGTGGTTAGAGGG	AGATACTGCTCCTCCGCCTTG
BcGUN4.1-qRT-PCR	TCTCATCACTCATCTGCTCTTCTT	TGCGGTTTCAGTGGTTATTCG
BcCHLH-qRT-PCR	AAGAGGAAGAAGGGAGCTGGAT	GAGCCTTGTCGCTAGGTAAGT
BcTPR4-qRT-PCR	GGTTGAGCCTAGTGATGGGG	CAGCGCGTTCAAAGTAGCTC
BcTPR4-pR101	TTCACTGTTGATACAATGCTCAAGAGCGAG	ctcaccatGGATCCGTCTTCTATTTCCCAT
GUN4-PCOLD	gaaggtaggcatatggagctcATGGCCACCACAAACTCTCTCC	gacaagcttgaattcggatccAAAGCTGTAATCTGTTTTAAACACTCTTG
CHLH-4T-1	ccgcgtggatccccggaattcATGGCTTCACTTATGTATTCACCCT	gatgcggccgctcgagtcgacTCGATCGATCCCTTCAATCTTG
SG1-PCOLD	gaaggtaggcatatggagctcATGAATCATTACAGACAGGATCTCTCTT	gacaagcttgaattcggatccTCAACTCTCTGAACCTGATCGTCTC
GUN4-MBP	gagggaaggatttcagaattcATGGCCACCACAAACTCTCTCC	tgcctgcaggtcgactctagaAAAGCTGTAATCTGTTTTAAACACTCTTG
TPR4-MBP	gagggaaggatttcagaattcATGCTCAAGAGCGAGCCATCTCTCTCAATCTACT	tgcctgcaggtcgactctagaTCATTCTTCTATTTCCCATAGGAACCTAGCGTACT

## Sheet: Table S2
Table S2 Sequences of 80-bp fragments of BcGUN4.1, BcSG1, and BcTPR4, were designed for VIGS assay
ID-name	sequence(5'-3')
BcGUN4.1-80	TTAAAGTTGAGTGGATGAAGCTTCTTGATACAGAGGTGGTACCACCTCTGTATCAAGAAGCTTCATCCACTCAACTTTAA
BcSG1-80	TTAAGCTTCTTATGGCTCAGATTCGTGTGGTTAGAGGGAATTCCCTCTAACCACACGAATCTGAGCCATAAGAAGCTTAA
BcTPR4-80	ATAAATGATGAGGATGACGATGAGGTTGATGACGACGCTTAAGCGTCGTCATCAACCTCATCGTCATCCTCATCATTTAT
